# Supplementary material for: Transcriptomic Insights into the Molecular Mechanisms of Indole Analogues from the Periplaneta americana Extract and Their Therapeutic Effects on Ulcerative Colitis
Source: Animals (Basel). 2024 Dec 30;15(1):63. doi: 10.3390/ani15010063 (PMC11718871; doi:10.3390/ani15010063)
Supplement: Supplementary file 1 [file animals-15-00063-s001.zip]

Archive with 1 entries (1 files):
- animals-3343562-supplementary.pdf
